# Supplementary material for: Pericoronary Adipose Tissue Radiomics from Coronary Computed Tomography Angiography Identifies Vulnerable Plaques
Source: Bioengineering (Basel). 2023 Mar 14;10(3):360. doi: 10.3390/bioengineering10030360 (PMC10045206; doi:10.3390/bioengineering10030360)
Supplement: Supplementary file 1 [file bioengineering-10-00360-s001.zip]

Archive with 1 entries (1 files):
- bioengineering-2235613-supplementary.pdf
